# Supplementary material for: Effects of Biofilms on Trace Metal Adsorption on Plastics in Freshwater Systems
Source: Int J Environ Res Public Health. 2022 Oct 22;19(21):13752. doi: 10.3390/ijerph192113752 (PMC9658614; doi:10.3390/ijerph192113752)
Supplement: Supplementary file 1 [file ijerph-19-13752-s001.zip]

Archive with 1 entries (1 files):
- ijerph-1898360-supplementary.pdf
